# Supplementary material for: Transition probabilities of HER2-positive and HER2-negative breast cancer patients treated with Trastuzumab obtained from a clinical cancer registry dataset
Source: Data Brief. 2016 Mar 12;7:654–7. doi: 10.1016/j.dib.2016.03.039 (PMC4802671; doi:10.1016/j.dib.2016.03.039)
Supplement: Supplementary file 2 — Supplementary material [file mmc2.zip]

Archive with 1 entries (1 files):
- dib_article_supplement.docx
